# Supplementary material for: Novel insights into clear cell renal cell carcinoma prognosis by comprehensive characterization of aberrant alternative splicing signature: a study based on large-scale sequencing data
Source: Bioengineered. 2021 Mar 30;12(1):1091–110. doi: 10.1080/21655979.2021.1906096 (PMC8806224; doi:10.1080/21655979.2021.1906096)
Supplement: Supplemental Material [file KBIE_A_1906096_SM0788.zip]

Archive with 11 entries (11 files):
- Document.rtf
- Supplementary Figure S1.tif
- Supplementary Figure S2.tif
- Supplementary Figure S3.tif
- Supplementary Figure S4.tif
- Supplementary Figure S5.tif
- Supplementary Figure S6.tif
- Supplementary Figure S7.tif
- Supplementary Figure S8.tif
- Supplementary Figure S9.tif
- Supplementary Table S1.doc
